# Supplementary material for: A Coordinated Translational Control Mediated by eEF2 Phosphorylation Safeguards Erythroid Differentiation
Source: Int J Mol Sci. 2025 May 16;26(10):4801. doi: 10.3390/ijms26104801 (PMC12112062; doi:10.3390/ijms26104801)
Supplement: Supplementary file 1 [file ijms-26-04801-s001.zip]

Archive with 1 entries (1 files):
- ijms-3570553-supplementary.pdf
